# Supplementary material for: Building a Statistical Model for Predicting Cancer Genes
Source: PLoS One. 2012 Nov 15;7(11):e49175. doi: 10.1371/journal.pone.0049175 (PMC3499550; doi:10.1371/journal.pone.0049175)
Supplement: Table S1 — The 707 genes with CS ranging from 2.663 to 0.001; we used the top 100 of these genes as “known PCa genes.” (XLSX) [file pone.0049175.s001.xlsx]

## Sheet: Sheet1
Supplementary Table S1. KnowledgeNet-identified PCa genes.
Gene Symbol	Entrez 'ID	Confidence Score (CS)
AR	367	2.663
KLK3	354	0.785
CDKN1B	1027	0.493
AMACR	23600	0.478
IGFBP3	3486	0.464
PTEN	5728	0.401
TP53	7157	0.387
NOS3	4846	0.385
CDH1	999	0.382
SRD5A2	6716	0.362
ELAC2	60528	0.326
EGFR	1956	0.311
BCL2	596	0.304
TGFBI	7045	0.301
NKX3-1	4824	0.277
IL6	3569	0.258
GSTP1	2950	0.249
IGF1	3479	0.245
GDF15	9518	0.207
VEGFA	7422	0.186
MAPK8	5599	0.181
VDR	7421	0.178
CDKN1A	1026	0.174
ESR2	2100	0.166
TRPS1	7227	0.165
PTGS2	5743	0.161
MSH2	4436	0.157
MSR1	4481	0.156
SDC1	6382	0.154
ACPP	55	0.153
SKP2	6502	0.15
CD82	3732	0.148
KLK11	11012	0.146
ITGB3	3690	0.145
PPARG	5468	0.142
ERBB3	2065	0.138
MET	4233	0.138
MTA1	9112	0.138
PSCA	8000	0.137
LEP	3952	0.137
PRKCE	5581	0.135
HIF1A	3091	0.134
BMP5	653	0.134
SMAD4	4089	0.132
ERBB2	2064	0.131
STAT3	6774	0.128
JUND	3727	0.127
FOLH1	2346	0.125
STEAP1	26872	0.125
BMP2	650	0.124
ALOX15	247	0.123
ID1	3397	0.122
MMP9	4318	0.122
CXCL12	6387	0.12
FGF8	2253	0.12
RNF14	9604	0.118
PTHLH	5744	0.118
XRCC1	7515	0.117
KLK2	3817	0.115
TIMP1	7076	0.113
ALOX12	239	0.112
SLC30A	7782	0.111
OR51E2	81285	0.11
GSK3B	2932	0.108
ITGAV	3685	0.108
RCBTB2	1102	0.107
NAT2	10	0.106
KLK10	5655	0.105
CHEK2	11200	0.105
PRKCA	5578	0.104
MAP2K5	5607	0.102
CCND2	894	0.101
GSTM1	2944	0.099
SRD5A1	6715	0.098
RNASEL	6041	0.097
RXRA	6256	0.096
CARM1	10498	0.096
PIM1	5292	0.094
CHGA	1113	0.094
CCND1	595	0.092
ANP32D	23519	0.091
NRP1	8829	0.09
BAX	581	0.09
ENG	2022	0.09
NFKB1	4790	0.088
FLT4	2324	0.088
EZH2	2146	0.088
KLK14	43847	0.088
BCL2L1	598	0.087
HIP1	3092	0.087
REPS2	9185	0.087
SSTR2	6752	0.084
HGF	3082	0.083
IL8	3576	0.083
NCOR2	9612	0.083
IGFBP7	3490	0.083
TMPRSS	7113	0.082
DAB2IP	153090	0.082
CYP1A1	1543	0.081
PAGE1	8712	0.081
GAGE1	2543	0.081
CFLAR	8837	0.079
IGFBP2	3485	0.079
NCOA3	8202	0.079
ITGA6	3655	0.079
CAV1	857	0.078
LIMK1	3984	0.077
ESR1	2099	0.076
MMP2	4313	0.076
STEAP2	261729	0.076
MMP14	4323	0.076
FASN	2194	0.076
TERT	7015	0.076
CLU	1191	0.075
RASSF1	11186	0.075
SULT2B	6820	0.074
MMP26	56547	0.074
TRPV6	55503	0.073
ALOX5	240	0.073
ITGA3	3675	0.072
GRN	2896	0.071
SERPIN	5268	0.071
PRKD1	5587	0.071
PNN	5411	0.071
SFN	2810	0.07
TNFSF1	8743	0.069
GHRH	2691	0.069
MCAM	4162	0.068
ALOX15	246	0.068
SPDEF	25803	0.067
ST7	7982	0.067
SSTR3	6753	0.067
SSTR1	6751	0.067
ZNF185	7739	0.066
TIMP2	7077	0.066
SFRP4	6424	0.065
KLK15	55554	0.065
KLK13	26085	0.065
GHRHR	2692	0.065
CDC25A	993	0.064
CDKN2A	1029	0.064
SREBF2	6721	0.063
SREBF1	6720	0.063
TRIM68	55128	0.063
LSM1	27257	0.063
CASP8	841	0.062
RARRES	5918	0.062
BTG2	7832	0.062
EEF1A1	1915	0.062
OGG1	4968	0.062
MED15	51586	0.062
HPN	3249	0.061
APOE	348	0.061
PPFIA2	8499	0.061
CYP27B	1594	0.061
EPHA2	1969	0.06
IGFBP1	3484	0.06
PROS1	5627	0.06
CPA4	51200	0.06
SLC43A	8501	0.059
EIF3H	8667	0.059
AKT1	207	0.058
KLF6	1316	0.058
TNFRSF	4982	0.058
FXYD3	5349	0.058
WFDC1	58189	0.057
RORA	6095	0.057
ITGB4	3691	0.057
PLK1	5347	0.057
NUDC	10726	0.056
CSMD1	64478	0.056
TGFB1I	7041	0.055
PAWR	5074	0.054
CXCR4	7852	0.054
NCOA4	8031	0.053
SEMG1	6406	0.052
IL10	3586	0.052
GJA1	2697	0.052
GJB1	2705	0.052
CSRP2	1466	0.052
PARP1	142	0.052
ADAMTS	11093	0.052
PDZD2	23037	0.052
FLT1	2321	0.051
MT3	4504	0.051
VIM	7431	0.051
FGF1	2246	0.05
AREG	374	0.049
GRPR	2925	0.049
ELK1	2002	0.048
IL11RA	3590	0.048
ADRA1A	148	0.047
SHC1	6464	0.047
ADM	133	0.047
MAPK8I	9479	0.047
TES	26136	0.047
ERGIC2	51290	0.047
FUT5	2527	0.047
PLAU	5328	0.046
IGF2R	3482	0.046
NONO	4841	0.046
SLC45A	85414	0.045
CACNA1	8912	0.045
SLC30A	7779	0.044
SLC30A	7781	0.044
CAPN1	823	0.044
CYP19A	1588	0.044
UGT2B1	7366	0.044
ADRA1D	146	0.043
FHIT	2272	0.043
MSMB	4477	0.042
BIN1	274	0.042
XBP1	7494	0.042
MXI1	4601	0.042
CSF1R	1436	0.041
CREB3L	148327	0.041
GHSR	2693	0.041
ALCAM	214	0.04
STAT1	6772	0.04
MMP16	4325	0.04
LGALS8	3964	0.04
MMP17	4326	0.04
MMP24	10893	0.04
MLH1	4292	0.04
ATM	472	0.04
MMP15	4324	0.04
CADM1	23705	0.039
AHR	196	0.039
TJP1	7082	0.039
SHH	6469	0.039
PMS2	5395	0.039
AKT3	10000	0.038
SEMG2	6407	0.038
CYP3A4	1576	0.038
CRISP3	10321	0.037
KLK5	25818	0.037
SERPIN	462	0.037
NUDT1	4521	0.036
MTHFR	4524	0.036
TNF	7124	0.035
MME	4311	0.035
PRKCD	5580	0.035
GP5	2814	0.035
CX3CR1	1524	0.035
GP9	2815	0.035
EBAG9	9166	0.035
GP1BA	2811	0.035
BLID	414899	0.035
MAPK1	5594	0.034
PRDX4	10549	0.034
PRDX2	7001	0.034
PRDX1	5052	0.034
RAD9A	5883	0.034
PRDX3	10935	0.034
RARA	5914	0.033
PRKCZ	5590	0.033
RARB	5915	0.033
SRA1	10011	0.033
RARG	5916	0.033
TBC1D3	84218	0.033
SLC39A	27173	0.033
EGF	1950	0.032
F2R	2149	0.032
BMX	660	0.032
MT2A	4502	0.032
FOXO3	2309	0.032
SMARCA	6597	0.032
GLI1	2735	0.032
BMPR1B	658	0.031
SOD2	6648	0.031
PLAUR	5329	0.031
PSAP	5660	0.031
MBD1	4152	0.031
STEAP3	55240	0.031
MECP2	4204	0.031
MBD2	8932	0.031
ANXA2	302	0.03
MAPK3	5595	0.03
EDNRA	1909	0.03
ENAH	55740	0.03
CTNND1	1500	0.03
LGALS3	3958	0.03
ERCC1	2067	0.03
HSF1	3297	0.03
CDC25B	994	0.03
HMGB1	3146	0.03
DIAPH1	1729	0.03
FMNL1	752	0.03
DAAM2	23500	0.03
FMNL3	91010	0.03
FMNL2	114793	0.03
GADD45	4616	0.03
CTAG1A	246100	0.03
MED28	80306	0.03
DIAPH2	1730	0.03
DAAM1	23002	0.03
BCL9L	283149	0.03
NDRG1	10397	0.029
TPD52	7163	0.029
ITGB1	3688	0.029
UBIAD1	29914	0.029
MED25	81857	0.029
MYH11	4629	0.028
KLF10	7071	0.028
E2F1	1869	0.028
BRCA1	672	0.028
NAT1	9	0.028
STS	412	0.028
PTK6	5753	0.028
CYP1B1	1545	0.027
RDH11	51109	0.027
INHBC	3626	0.027
PTPRA	5786	0.027
ILK	3611	0.026
CLDN7	1366	0.026
TUSC3	7991	0.026
HLA-A	3105	0.026
COX6C	1345	0.026
HMG20B	10362	0.026
TBC1D2	55357	0.026
SERPIN	5265	0.026
ZMIZ1	57178	0.026
FGF17	8822	0.025
FOXO1	2308	0.025
KIAA01	9897	0.025
RAD21	5885	0.025
ADCYAP	117	0.025
NR4A1	3164	0.024
CTNNB1	1499	0.024
PML	5371	0.024
LIMA1	51474	0.024
INS	3630	0.024
APC	324	0.024
TMF1	7110	0.024
HAS3	3038	0.023
NOTCH1	4851	0.023
ALPL	249	0.023
RB1	5925	0.022
TGFB1	7040	0.022
TIMP3	7078	0.022
ADAM17	6868	0.022
DLG5	9231	0.022
RXRG	6258	0.022
RXRB	6257	0.022
KLK6	5653	0.022
DRG1	4733	0.022
PTK2B	2185	0.021
LZTS1	11178	0.021
IFI16	3428	0.021
TSPY1	7258	0.021
HAS2	3037	0.021
EAF2	55840	0.021
DRD2	1813	0.021
BCL2L1	10018	0.021
IL10RA	3587	0.021
HAS1	3036	0.021
DRD1	1812	0.021
GSTA1	2938	0.021
ASAH1	427	0.02
PGR	5241	0.02
WT1	7490	0.02
NR2C1	7181	0.02
PRAC	84366	0.019
PAGE4	9506	0.019
HSPA5	3309	0.019
RHOA	387	0.019
SLC4A2	6522	0.019
CTCF	10664	0.019
HNF1A	6927	0.019
NR0B1	190	0.019
EPHB2	2048	0.019
PCDH11	83259	0.019
TRPM8	79054	0.018
ACTG2	72	0.018
F2RL1	2150	0.018
GSTM3	2947	0.018
PDS5B	23047	0.018
CDK2	1017	0.018
GSTT1	2952	0.018
S100P	6286	0.018
C1orf5	148423	0.018
FAM48A	55578	0.018
MAK	4117	0.018
CTSK	1513	0.018
CRK	1398	0.018
TAS1R1	80835	0.018
GNRH1	2796	0.017
TGM4	7047	0.017
BCAR1	9564	0.017
INHA	3623	0.017
TCF7L2	6934	0.017
PLA2G2	5320	0.017
IGSF8	93185	0.017
CTSH	1512	0.017
RPS3A	6189	0.017
OSM	5008	0.016
F3	2152	0.016
IL4	3565	0.016
USF2	7392	0.016
TFPI2	7980	0.016
GIPC1	10755	0.016
AKR1C2	1646	0.016
TUBB4B	10383	0.016
MED4	29079	0.015
RLN1	6013	0.015
JUN	3725	0.015
FAS	355	0.015
SYNPO2	171024	0.015
KLF5	688	0.015
RASL11	387496	0.015
GJB2	2706	0.015
MED16	10025	0.015
MED24	9862	0.015
MED30	90390	0.015
MED14	9282	0.015
TCEB1	6921	0.015
MED1	5469	0.015
MED17	9440	0.015
MED12	9968	0.015
THRAP3	9967	0.015
MED13	9969	0.015
ARL9	132946	0.015
NEDD4L	23327	0.014
F2	2147	0.014
SP1	6667	0.014
JTB	10899	0.014
KLF12	11278	0.014
CHMP3	51652	0.014
ACPT	93650	0.014
MANF	7873	0.013
CEACAM	634	0.013
TRAF4	9618	0.013
CDK5	1020	0.013
TSPO	706	0.013
TNS4	84951	0.013
CYP7B1	9420	0.013
ARHGEF	9138	0.013
CDK5R1	8851	0.013
EP300	2033	0.013
LTBR	4055	0.013
SSTR4	6754	0.013
CDC6	990	0.013
DPM3	54344	0.013
CASP3	836	0.013
LZTS2	84445	0.013
ARHGEF	9826	0.013
ARHGEF	23365	0.013
HSDL1	83693	0.012
IGF1R	3480	0.012
AMH	268	0.012
PDE9A	5152	0.012
EGR1	1958	0.012
IL17A	3605	0.012
DEFB1	1672	0.012
RAPGEF	9693	0.012
RASGRP	25780	0.012
MTOR	2475	0.012
AP2A1	160	0.012
RANBP9	10048	0.012
CEACAM	56971	0.012
PAK6	56924	0.012
CADM3	57863	0.012
CADM4	199731	0.012
PBOV1	59351	0.012
AKIP1	56672	0.012
RAPGEF	9771	0.012
TGFB2	7042	0.011
CYR61	3491	0.011
BRAF	673	0.011
PRSS8	5652	0.011
BIRC5	332	0.011
SPP1	6696	0.011
GLIPR1	11010	0.011
JDP2	122953	0.011
FGF2	2247	0.01
FLNA	2316	0.01
RLN2	6019	0.01
PLN	5350	0.01
AKT2	208	0.01
TRIB3	57761	0.01
SLN	6588	0.01
PFKFB4	5210	0.01
KAT7	11143	0.01
GSR	2936	0.01
SART3	9733	0.01
MIF	4282	0.009
MAP2K1	5604	0.009
PRL	5617	0.009
MAP2K2	5605	0.009
CDH3	1001	0.009
GADD45	10912	0.009
ACO2	50	0.009
NSD1	64324	0.009
KLK1	3816	0.009
TP63	8626	0.008
SMAD3	4088	0.008
ST14	6768	0.008
DPP4	1803	0.008
BAG1	573	0.008
ELF5	2001	0.008
SOX9	6662	0.008
BAD	572	0.008
GNAL	2774	0.008
DLC1	10395	0.008
CHKA	1119	0.008
PPAP2A	8611	0.008
MAP2K3	5606	0.008
LHB	3972	0.008
RAB3D	9545	0.008
SIGLEC	27180	0.008
CCNG1	900	0.008
CYP2C1	1557	0.008
TMEFF2	23671	0.007
ERBB4	2066	0.007
SMG7	9887	0.007
DAB2	1601	0.007
EDEM3	80267	0.007
SERPIN	1992	0.007
TFAP2A	7020	0.007
FAM129	116496	0.007
PLAT	5327	0.007
ELAVL1	1994	0.007
ADA	100	0.007
SNRPA	6626	0.007
C1orf2	54953	0.007
NMNAT2	23057	0.007
INTS6	26512	0.007
B3GALT	8707	0.007
CDC73	79577	0.007
PCBP1	5093	0.007
PCBP2	5094	0.007
NPL	80896	0.007
C1orf2	81563	0.007
SWT1	54823	0.007
APAF1	317	0.007
GLT25D	23127	0.007
TRMT1L	81627	0.007
SHCBP1	81626	0.007
HSD3B1	3283	0.007
RGS8	85397	0.007
MCL1	4170	0.006
SIM2	6493	0.006
MAP3K7	6885	0.006
CD40LG	959	0.006
PPARA	5465	0.006
NME1	4830	0.006
TAF7	6879	0.006
SHBG	6462	0.006
DMP1	1758	0.006
CYP2D6	1565	0.006
TFPI	7035	0.006
ITGA2B	3674	0.006
CA9	768	0.006
SMAD7	4092	0.006
PROC	5624	0.006
UGT2B2	54490	0.006
TNNI3	7137	0.006
HOXB13	10481	0.005
HDAC1	3065	0.005
CYP24A	1591	0.005
HIPK3	10114	0.005
ADRA1B	147	0.005
FOSL1	8061	0.005
RGN	9104	0.005
TUBB3	10381	0.005
CYP3A5	1577	0.005
HRAS	3265	0.005
TUBB2A	7280	0.005
DDX53	168400	0.005
BRCA2	675	0.005
TUBB6	84617	0.005
TP53BP	7158	0.005
TSGA10	80705	0.005
TUBB4A	10382	0.005
CAV2	858	0.005
EPOR	2057	0.004
SP3	6670	0.004
RUNX2	860	0.004
MAP3K1	4214	0.004
JAK2	3717	0.004
PDGFRB	5159	0.004
NAALAD	10004	0.004
LCP1	3936	0.004
PON1	5444	0.004
DDX21	9188	0.004
PTTG1	9232	0.004
CNR1	1268	0.004
THOC7	80145	0.004
RNF4	6047	0.004
SYTL1	84958	0.004
GNRHR	2798	0.004
KCNRG	283518	0.003
COL4A3	1285	0.003
ANKH	56172	0.003
PLG	5340	0.003
NFATC1	4772	0.003
ST3GAL	6487	0.003
RCHY1	25898	0.003
DMBT1	1755	0.003
ATP2A3	489	0.003
FAM188	80013	0.003
NCOA2	10499	0.003
MAPK9	5601	0.003
AKR1C3	8644	0.003
ELAC1	55520	0.003
TNNT2	7139	0.003
FGFR2	2263	0.002
MYC	4609	0.002
ETV6	2120	0.002
HSD17B	8630	0.002
TNS1	7145	0.002
PKN1	5585	0.002
SVIL	6840	0.002
PTOV1	53635	0.002
CDKN3	1033	0.002
RHOXF1	158800	0.002
DAXX	1616	0.002
IBSP	3381	0.002
KLK7	5650	0.002
IL17RC	84818	0.002
KLK8	11202	0.002
MTSS1	9788	0.002
NAALAD	10003	0.002
UGT2B4	7363	0.002
RRM2	6241	0.002
COMT	1312	0.002
HMGA1	3159	0.002
PIN1	5300	0.002
DHX9	1660	0.002
USP2	9099	0.002
PEBP1	5037	0.002
UGT2B1	10720	0.002
RRM2B	50484	0.002
UGT2B1	7367	0.002
ALDH1L	10840	0.002
TNFRSF	8793	0.001
TNFRSF	8794	0.001
EPAS1	2034	0.001
VEGFC	7424	0.001
THBS1	7057	0.001
PIK3R1	5295	0.001
AZGP1	563	0.001
MAP3K5	4217	0.001
CDH2	1000	0.001
PIP	5304	0.001
WNK1	65125	0.001
HHIP	64399	0.001
CREBBP	1387	0.001
CDK1	983	0.001
TFRC	7037	0.001
FGF12	2257	0.001
CP	1356	0.001
TWIST1	7291	0.001
SMTN	6525	0.001
ABCC3	8714	0.001
RTKN	6242	0.001
ENPP3	5169	0.001
CSNK2B	1460	0.001
LAPTM4	55353	0.001
SOX5	6660	0.001
GPR87	53836	0.001
E2F4	1874	0.001
NCL	4691	0.001
ST6GAL	10610	0.001
DOCK4	9732	0.001
FADD	8772	0.001
LRIG1	26018	0.001
TIMP4	7079	0.001
PTGS1	5742	0.001
CSNK2A	1457	0.001
SYT7	9066	0.001
GRB14	2888	0.001
KRAS	3845	0.001
ST3GAL	6483	0.001
STUB1	10273	0.001
ACP6	51205	0.001
RASAL2	9462	0.001
SCGB1D	10647	0.001
METAP2	10988	0.001
COL23A	91522	0.001
CPNE8	144402	0.001
RBL2	5934	0.001
TMEFF1	8577	0.001
TSG101	7251	0.001
ETNK1	55500	0.001
ACOT2	10965	0.001
UQCRH	7388	0.001
ATP12A	479	0.001
ABCC2	1244	0.001
PTENP1	11191	0.001
TRIM36	55521	0.001
TAOK2	9344	0.001
CBX7	23492	0.001
CTSF	8722	0.001
WDR19	57728	0.001
OXGR1	27199	0.001
P2RY13	53829	0.001
CDC42	998	0.001
PCSK1	5122	0.001
HCAR1	27198	0.001
GPR82	27197	0.001
GPR101	83550	0.001
SLC5A5	6528	0.001
GPR78	27201	0.001
PCSK2	5126	0.001
TAAR8	83551	0.001
SIAH1	6477	0.001
