# Supplementary material for: Building a Statistical Model for Predicting Cancer Genes
Source: PLoS One. 2012 Nov 15;7(11):e49175. doi: 10.1371/journal.pone.0049175 (PMC3499550; doi:10.1371/journal.pone.0049175)
Supplement: Table S5 — Individual contributing variables in novel predicted PCa genes. Highlighted variables contribute to a high probability for a gene to be PCa associated. For binary variables, positive contributors have the value of 1; for continuous variables, predictors have a value higher than m+σ, where m is a mean and σ is a standard deviation. (XLS) [file pone.0049175.s005.xls]

## Sheet: novel predicted genes
Table S5. Individual contributing variables in novel predicted PCa genes. Highlighted variables significantly contribute to a high probability for a gene to be prostate cancer associated. For binary variables significant contributors have the value of 1, for continuous variables significant predictors have a value higher than m+σ, where m is a mean and σ is a standard deviation.
Gene name	ID	Rank	Prostate-specific expression (enrichment score)	Kinases	Variance in adjacent tissue	Phosphatases	Growth factors	Meta-analysis of the gene expression	Transcription factors	Antiapoptotic	Extracellular space	Signal transduction	Cell proliferation	Ubiquitinated	Angiogenesis	Acetylated	Cell adhesion	Sumoylated
UPK3A	7380	9	25.5235	0	0.79932	0	0	0.560192	0	0	0	0	0	0	0	0	0	0
KITLG	4254	16	2.01501	0	0.743137	0	1	4.3779	0	0	1	1	1	1	0	0	1	0
NPY	4852	17	7.38838	0	4.39	0	0	1.15061	0	0	1	0	1	0	0	0	0	0
GHR	2690	19	1.53141	1	0.235896	1	0	5.2454	0	0	1	0	0	1	0	0	0	0
SCGB1A	7356	20	5.02101	0	4.61696	0	0	5.73804	0	0	1	1	0	0	0	0	0	0
NR3C1	2908	24	2.74868	0	0.516317	0	0	8.32203	1	1	0	1	0	1	0	1	0	1
TGFA	7039	27	0	0	0.375543	0	1	0.480234	0	1	1	0	1	0	1	0	0	0
JUP	3728	31	0.96796	1	1.275	1	0	2.90309	0	0	0	0	0	1	0	0	0	0
NPM1	4869	32	1.53213	1	0.1	0	0	5.74405	0	1	0	1	0	1	0	1	0	1
CD177	57126	33	7.29242	0	5.22502	0	0	4.61445	0	0	0	0	0	0	0	0	0	0
FAM55D	54827	34	0	0	8.40662	0	0	3.07262	0	0	1	0	0	0	0	1	0	0
XCL2	6846	39	13.9219	0	0.29	0	0	1.48803	0	0	1	1	0	0	0	0	0	0
GNB2L1	10399	40	1.00657	1	0.3167	1	0	10.5487	0	0	0	0	0	1	0	1	0	0
CCL2	6347	42	0.63281	0	1.1467	0	0	2.3891	0	1	1	1	0	0	1	0	1	0
ANGPT1	284	44	2.95924	0	0.684041	0	0	9.13176	0	1	1	1	0	0	1	1	0	0
CXCL1	2919	47	0.52626	0	1.54	0	1	3.29084	0	0	1	1	1	0	0	0	0	0
SOD1	6647	48	0.96958	0	0.07	1	0	0.961486	0	1	1	0	0	1	0	1	0	1
NDP	4693	51	2.05835	0	0.522508	0	1	4.13754	0	0	1	1	1	0	0	0	0	0
FGF6	2251	55	0	0	0.504487	0	1	0.891485	0	0	1	1	1	0	1	0	0	0
MAP2K7	5609	56	0.36991	1	0.251561	1	0	0.590264	0	0	0	1	0	1	0	0	0	0
CALM1	801	57	0.67533	1	0.424328	0	0	13.9979	0	0	1	1	0	1	0	1	0	0
AMELX	265	59	0	0	0.465543	0	1	2.1145	0	0	1	1	1	0	0	0	1	0
AKAP1	8165	61	1.45848	1	0.286431	1	0	2.65422	0	0	0	0	0	1	0	0	0	0
PCDHB8	56128	62	14.5848	0	0.262152	0	0	3.04748	0	0	0	0	0	0	0	0	1	0
IL1B	3553	64	0	0	0.954695	0	1	2.13563	0	1	1	1	0	0	0	0	0	0
OR51E1	143503	65	7.76802	0	4.17841	0	0	4.79692	0	0	0	0	0	0	0	0	0	0
PCDHB1	56123	66	14.5848	0	0.501152	0	0	1.51149	0	0	0	0	0	0	0	0	1	0
ATF7	11016	67	1.12604	1	0.4933	0	0	3.61943	1	0	0	0	0	1	0	0	0	1
TRAF6	7189	68	1.48681	1	0.409812	0	0	2.21694	0	1	0	1	0	1	0	0	0	0
TBX3	6926	71	3.60803	0	0.589457	0	0	6.94915	1	1	0	0	0	1	0	0	0	0
DLG1	1739	72	1.15433	1	0.686673	1	0	3.88142	0	0	0	0	0	1	0	1	0	0
IL2	3558	74	0	0	0.295784	0	1	3.63562	0	1	1	0	0	0	0	0	1	0
HSP90B	7184	76	1.18308	0	0.51	1	0	6.8578	0	1	0	0	0	1	0	1	0	0
NRG1	3084	77	0.32722	0	0.227581	0	1	4.1612	0	1	1	0	1	0	0	1	0	0
ANXA1	301	79	0.27467	0	1.65304	0	0	8.27446	0	1	1	1	0	1	0	1	0	0
FGF9	2254	85	0	0	0.408959	0	1	4.35121	0	0	1	1	0	0	1	0	0	0
SMAD1	4086	86	0.68612	1	0.272465	0	0	4.01459	1	0	0	1	0	1	0	0	0	0
AKAP11	11215	87	0.49721	1	0.510008	1	0	3.79918	0	0	0	0	0	1	0	1	0	0
LTF	4057	88	1.2887	0	6.12	0	0	3.72459	0	0	1	0	0	0	0	1	0	0
TFF1	7031	89	0	0	3.29764	0	1	3.0566	0	0	1	0	0	0	0	0	0	0
ARTN	9048	90	4.03002	0	0.421228	0	1	2.38237	0	0	1	1	0	0	0	0	0	0
HDGF	3068	93	0.76786	0	0.230188	0	1	2.09409	0	0	0	1	1	1	0	1	0	1
RELA	5970	94	1.00092	1	0.33	0	0	1.31543	1	1	0	0	0	1	0	1	0	0
GDNF	2668	95	0	0	0.256513	0	1	1.16531	0	1	1	1	0	0	0	0	0	0
SPRED1	161742	97	0	1	0.3433	1	0	4.36865	0	0	0	0	0	0	0	0	0	0
SYK	6850	98	0.22587	1	0.5675	0	0	4.85892	0	0	0	0	1	1	1	1	0	0
MEF2C	4208	99	0.46976	1	0.505	0	0	4.7423	1	0	0	0	0	1	0	1	0	1
VHL	7428	100	1.19671	0	0.28151	0	0	4.10658	0	1	0	0	0	1	1	0	0	1
NELL1	4745	103	1.78071	1	0.991254	0	0	2.08754	0	0	1	0	0	0	0	0	1	0
LGALS3	3959	104	0.39267	0	0.357627	0	0	12.0922	0	0	1	1	0	1	0	0	1	0
INSR	3643	105	0.56184	1	0.389826	1	0	2.1548	0	0	0	0	0	1	0	1	0	0
HSPB1	3315	107	0.63293	1	0.285	0	0	1.77113	0	1	0	0	0	1	1	1	0	0
CTGF	1490	108	0.4564	0	1.84653	0	1	1.39174	0	0	1	0	0	0	0	0	1	0
CPLX3	594855	109	9.21681	0	2.02096	0	0	6.04657	0	0	0	0	0	0	0	0	0	0
SKI	6497	110	1.30412	1	0.5	0	0	0.780609	1	0	0	0	1	1	0	1	0	0
IGF2	3481	112	2.73466	0	0.556725	0	1	7.97779	0	0	1	0	0	0	0	0	0	0
WNT5B	81029	113	7.37345	0	0.23352	0	0	4.47705	0	0	1	0	0	0	1	0	0	0
MAPK6	5597	115	0.81027	1	0.397183	0	0	8.77584	0	0	0	1	0	1	0	0	0	0
PROK2	60675	117	0	0	0.513685	0	0	0.687934	0	1	1	0	1	0	1	0	0	0
THBS4	7060	118	0	0	0.921396	0	1	10.1979	0	0	1	0	0	0	0	1	1	0
GPI	2821	120	0.54558	0	0.29564	0	1	6.07965	0	0	1	0	0	1	1	1	0	0
ACVRL1	94	121	4.33899	1	0.280254	0	0	1.96587	0	0	0	1	0	0	1	1	0	0
GFER	2671	122	0.78133	0	0.291784	0	1	0.881555	0	0	1	0	1	1	0	0	0	0
PPP1R1	4659	123	1.18877	1	0.90882	0	0	9.08897	0	0	0	1	0	1	0	1	0	0
JAM3	83700	126	1.05251	0	1.00196	0	0	8.42561	0	0	1	0	0	1	1	1	1	0
ZNF532	55205	127	3.66636	0	0.5433	0	0	11.734	1	0	0	0	0	1	0	0	0	0
PDGFD	80310	128	0.55486	0	0.959967	0	1	5.80279	0	0	1	0	0	1	0	0	0	0
TYRO3	7301	129	0.35205	1	0.346043	0	0	3.65287	0	0	0	1	0	1	0	0	1	0
MIA	8190	130	0.85078	0	0.78	0	1	1.9485	0	0	1	0	1	0	0	0	0	0
PGF	5228	131	0	0	0.39	0	1	0.654853	0	0	1	1	0	0	1	0	0	0
TEPP	374739	132	11.6016	0	0.24	0	0	1.49114	0	0	1	0	0	0	0	0	0	0
PPP3CB	5532	133	0.61012	0	0.492	1	0	3.84362	0	0	0	1	0	1	0	0	0	0
COMP	1311	135	0.56719	0	0.966627	0	0	6.0372	0	1	1	0	0	0	0	0	1	0
AMBN	258	136	0	0	0.230269	0	1	0.567388	0	0	1	0	1	0	0	0	1	0
SATB1	6304	138	8.70801	0	0.826964	0	0	0.291584	1	0	0	0	0	0	0	1	0	1
COL4A6	1288	139	3.64621	0	0.40048	0	0	12.3076	0	0	1	0	0	1	0	1	1	0
ANG	283	140	2.54218	0	0.858769	0	0	10.6908	0	0	1	0	0	0	1	0	0	0
FGF18	8817	142	0	0	0.303009	0	1	0.610958	0	0	1	1	0	0	1	0	0	0
IKZF1	10320	143	7.06878	0	0.195723	0	0	5.16482	1	0	0	0	0	1	0	0	0	0
SIRT1	23411	144	1.96335	1	0.317805	0	0	0.700108	0	0	0	0	0	1	1	1	0	1
IRS1	3667	145	1.90069	1	0.450929	0	0	8.71159	0	0	0	1	0	1	0	1	0	0
ZNF35	7584	147	9.96039	0	0.716962	0	0	0.288776	1	0	0	0	0	0	0	0	0	0
FOS	2353	150	1.87146	0	2.1712	0	0	0.325468	1	0	0	0	0	1	0	0	0	1
MEF2A	4205	151	0.60411	1	0.336916	0	0	2.30856	1	0	0	0	0	1	0	1	0	1
SCUBE2	57758	152	6.93231	0	1.80817	0	0	3.48006	0	0	1	0	0	0	0	0	0	0
FN1	2335	153	1.01083	0	1.2824	0	0	5.90547	0	0	1	0	0	1	1	1	1	0
FOLH1B	219595	154	0	0	6.48965	0	0	2.73005	0	0	0	0	0	0	0	0	0	0
CFB	629	157	0.11073	0	6.26186	0	0	0.994047	0	0	1	0	0	0	0	1	0	0
PTN	5764	158	1.10287	0	0.555	0	1	9.21137	0	0	1	0	0	0	0	0	0	0
AURKA	6790	159	2.04188	1	0.433284	0	0	9.19739	0	0	0	0	0	1	0	0	0	0
ADAM9	8754	160	1.05251	1	0.531444	0	0	2.89391	0	0	1	0	0	1	0	1	1	0
ANAPC5	51433	161	0.5404	0	0.31	1	0	9.09645	0	0	0	0	0	1	0	0	0	0
CSTA	1475	162	8.84814	0	0.57	0	0	7.05014	0	0	0	0	0	1	0	0	0	0
DKK1	22943	165	1.20111	0	1.14388	0	1	0.455922	0	0	1	1	0	0	0	0	0	0
SPON2	10417	173	4.6908	0	1.6	0	0	2.95376	0	0	1	0	0	0	0	0	1	0
NCAPD3	23310	174	3.86719	0	4.26525	0	0	4.08626	0	0	0	0	0	1	0	1	0	0
TRIP6	7205	175	1.14712	1	0.17	0	0	10.3776	0	0	0	0	0	0	0	0	1	0
SPHK1	8877	176	0.33147	0	0.46	1	0	0.586875	0	1	0	1	0	0	0	1	0	0
JAG1	182	178	0.66728	0	0.286619	0	1	3.44173	0	0	1	0	0	1	1	1	0	0
CCNL2	81669	179	4.66148	1	0.275701	0	0	2.28286	0	0	0	1	0	1	0	1	0	0
DUSP2	1844	182	4.4006	1	1.14148	0	0	0.0264112	0	0	0	0	0	1	0	0	0	0
VEGFB	7423	183	0	0	0.21	0	1	2.00454	0	1	1	0	0	0	0	0	0	0
GAS6	2621	185	0.53734	0	0.345	0	0	9.98369	0	0	1	1	1	0	0	0	0	0
IGFBP4	3487	188	0.91998	0	0.427327	0	0	4.61341	0	0	1	1	1	1	0	0	0	0
CREM	1390	190	1.32433	0	0.658	0	0	8.40731	1	0	0	1	0	1	0	0	0	0
PDLIM5	10611	191	1.74222	1	0.720117	0	0	11.5615	0	0	0	0	0	1	0	1	0	0
GREM1	26585	193	1.98241	0	1.10127	0	0	4.85881	0	0	1	0	0	1	1	0	0	0
PDGFC	56034	194	0	0	0.656137	0	1	3.46724	0	0	1	0	0	0	0	0	0	1
LAMA5	3911	195	1.55869	0	0.179992	0	0	2.22648	0	0	1	0	1	1	1	0	0	0
CD8A	925	197	4.72657	1	0.170457	0	0	1.12454	0	0	1	0	0	0	0	0	0	0
YAP1	10413	198	1.19785	0	0.375	0	0	9.13868	0	0	0	0	1	1	0	0	0	1
CD4	920	200	0	1	0.505	0	0	0.998871	0	0	0	1	0	1	0	0	1	0
